# Supplementary material for: Multi-trait multi-environment Bayesian model reveals G x E interaction for nitrogen use efficiency components in tropical maize
Source: PLoS One. 2018 Jun 27;13(6):e0199492. doi: 10.1371/journal.pone.0199492 (PMC6021093; doi:10.1371/journal.pone.0199492)
Supplement: S1 Table — (TXT) [file pone.0199492.s001.txt]

S1 Table. Data set necessary to replicate the findings of our research
Line	Environment	Replicate	Block	NUpE	NUtE	NUE
VML001	High N	1	1	0.47	21.06	9.80
VML002	High N	1	1	0.46	36.07	16.46
VML003	High N	1	1	0.48	28.15	13.43
VML004	High N	1	1	0.52	37.63	19.75
VML005	High N	1	1	0.56	37.29	20.83
VML006	High N	1	1	0.34	38.87	13.15
VML007	High N	1	1	0.46	21.88	10.12
VML035	High N	1	1	0.42	27.29	11.44
VML001	Low N	1	1	2.39	20.64	49.31
VML002	Low N	1	1	2.78	24.07	66.86
VML003	Low N	1	1	1.50	26.34	39.42
VML004	Low N	1	1	1.58	15.93	25.21
VML005	Low N	1	1	2.00	23.74	47.58
VML006	Low N	1	1	1.12	24.21	27.19
VML007	Low N	1	1	1.44	26.48	38.22
VML035	Low N	1	1	1.51	27.80	41.89
L013	High N	1	2	0.50	23.94	12.06
L015	High N	1	2	0.31	34.82	10.88
VML008	High N	1	2	0.55	31.51	17.25
VML009	High N	1	2	0.53	37.65	19.88
VML010	High N	1	2	0.79	22.22	17.61
VML012	High N	1	2	0.46	32.16	14.90
VML040	High N	1	2	0.61	34.17	20.75
VML043	High N	1	2	0.46	28.86	13.18
L013	Low N	1	2	2.03	25.56	51.97
L015	Low N	1	2	2.04	15.91	32.41
VML008	Low N	1	2	1.77	22.51	39.92
VML009	Low N	1	2	1.49	41.44	61.73
VML010	Low N	1	2	1.86	14.97	27.82
VML012	Low N	1	2	1.96	17.20	33.73
VML040	Low N	1	2	2.24	30.67	68.56
VML043	Low N	1	2	1.45	37.03	53.85
VML013	High N	1	3	0.51	39.59	20.18
VML014	High N	1	3	0.74	16.65	12.34
VML015	High N	1	3	0.55	23.87	13.03
VML016	High N	1	3	0.48	43.77	20.92
VML017	High N	1	3	0.71	20.97	14.92
VML019	High N	1	3	0.27	34.86	9.53
VML045	High N	1	3	0.46	40.96	19.00
VML048	High N	1	3	0.45	36.18	16.23
VML013	Low N	1	3	1.55	48.47	75.04
VML014	Low N	1	3	1.70	12.23	20.84
VML015	Low N	1	3	1.80	23.87	42.86
VML016	Low N	1	3	2.43	40.94	99.44
VML017	Low N	1	3	3.00	20.18	60.56
VML019	Low N	1	3	2.13	22.68	48.38
VML045	Low N	1	3	1.89	33.05	62.44
VML048	Low N	1	3	2.26	39.01	88.01
VML018	High N	1	4	0.56	13.85	7.70
VML021	High N	1	4	0.46	32.27	14.84
VML022	High N	1	4	0.45	40.83	18.42
VML023	High N	1	4	0.52	24.41	12.67
VML050	High N	1	4	0.47	26.90	12.62
VML051	High N	1	4	0.38	51.66	19.52
VML052	High N	1	4	0.36	38.48	14.02
VML054	High N	1	4	0.46	33.94	15.50
VML018	Low N	1	4	2.49	15.07	37.54
VML021	Low N	1	4	2.63	26.92	70.87
VML022	Low N	1	4	2.50	49.66	124.02
VML023	Low N	1	4	2.98	23.09	68.82
VML050	Low N	1	4	2.91	25.18	73.40
VML051	Low N	1	4	3.51	29.26	102.71
VML052	Low N	1	4	2.40	31.07	74.51
VML054	Low N	1	4	2.13	37.59	80.11
L034	High N	1	5	0.38	37.41	14.24
L037	High N	1	5	0.54	16.86	9.07
L038	High N	1	5	0.44	40.28	17.83
L040	High N	1	5	0.60	28.58	17.18
VML020	High N	1	5	0.42	41.52	17.50
VML024	High N	1	5	0.51	24.90	12.65
VML055	High N	1	5	0.55	30.86	16.93
VML188	High N	1	5	0.55	27.81	15.20
L034	Low N	1	5	2.67	23.77	63.57
L037	Low N	1	5	2.01	26.29	52.85
L038	Low N	1	5	1.86	55.63	103.60
L040	Low N	1	5	1.99	47.77	94.84
VML020	Low N	1	5	2.41	38.21	92.26
VML024	Low N	1	5	1.99	30.00	59.84
VML055	Low N	1	5	1.93	19.37	37.32
VML188	Low N	1	5	2.55	27.78	70.85
L045	High N	1	6	0.39	30.18	11.86
VML025	High N	1	6	0.48	27.85	13.44
VML026	High N	1	6	0.41	26.40	10.71
VML027	High N	1	6	0.48	40.87	19.72
VML028	High N	1	6	0.33	42.60	14.03
VML084	High N	1	6	0.59	27.60	16.40
VML086	High N	1	6	0.36	26.29	9.54
VML182	High N	1	6	0.35	37.18	13.05
L045	Low N	1	6	2.00	28.00	56.10
VML025	Low N	1	6	2.05	38.73	79.58
VML026	Low N	1	6	2.85	30.73	87.68
VML027	Low N	1	6	2.25	38.09	85.85
VML028	Low N	1	6	1.57	45.04	70.50
VML084	Low N	1	6	2.54	22.85	57.95
VML086	Low N	1	6	1.18	22.53	26.58
VML182	Low N	1	6	2.17	29.08	63.22
L052	High N	1	7	0.50	21.12	10.62
L054	High N	1	7	0.49	31.86	15.73
VML029	High N	1	7	0.39	37.58	14.63
VML034	High N	1	7	0.53	11.55	6.15
VML037	High N	1	7	0.59	27.71	16.28
VML076	High N	1	7	0.40	17.74	7.04
VML077	High N	1	7	0.53	22.93	12.15
VML081	High N	1	7	0.34	53.28	18.02
L052	Low N	1	7	1.80	20.71	37.34
L054	Low N	1	7	1.56	26.10	40.61
VML029	Low N	1	7	1.49	22.08	32.91
VML034	Low N	1	7	1.69	10.74	18.17
VML037	Low N	1	7	1.55	29.64	45.87
VML076	Low N	1	7	2.04	21.80	44.57
VML077	Low N	1	7	1.54	36.81	56.66
VML081	Low N	1	7	1.50	44.43	66.73
L059	High N	1	8	0.48	33.40	15.87
L061	High N	1	8	0.28	41.98	11.93
L062	High N	1	8	0.46	28.06	12.82
VML032	High N	1	8	0.49	52.12	25.71
VML033	High N	1	8	0.47	26.62	12.38
VML036	High N	1	8	0.39	24.76	9.65
VML110	High N	1	8	0.52	30.36	15.79
VML125	High N	1	8	0.57	25.42	14.56
L059	Low N	1	8	1.17	36.66	42.77
L061	Low N	1	8	1.28	29.36	37.58
L062	Low N	1	8	1.84	33.25	61.06
VML032	Low N	1	8	1.91	28.43	54.23
VML033	Low N	1	8	2.57	29.88	76.87
VML036	Low N	1	8	1.81	27.67	50.03
VML110	Low N	1	8	2.16	24.87	53.77
VML125	Low N	1	8	1.67	31.58	52.67
VML001	High N	2	9	0.38	21.63	8.11
VML008	High N	2	9	0.56	31.12	17.55
VML013	High N	2	9	0.64	33.81	21.71
VML018	High N	2	9	0.53	16.77	8.88
VML027	High N	2	9	0.47	35.85	16.94
VML055	High N	2	9	0.47	33.64	15.73
VML077	High N	2	9	0.71	26.42	18.89
VML110	High N	2	9	0.51	29.25	14.80
VML001	Low N	2	9	1.61	38.31	61.69
VML008	Low N	2	9	1.83	37.16	67.86
VML013	Low N	2	9	2.05	35.63	73.05
VML018	Low N	2	9	1.50	17.15	25.70
VML027	Low N	2	9	1.67	49.86	83.22
VML055	Low N	2	9	2.67	14.89	39.70
VML077	Low N	2	9	1.85	36.74	67.83
VML110	Low N	2	9	1.94	37.00	71.75
L034	High N	2	10	0.53	23.79	12.54
VML002	High N	2	10	0.53	29.97	15.91
VML009	High N	2	10	0.71	24.05	17.07
VML014	High N	2	10	0.51	21.36	10.98
VML026	High N	2	10	0.45	14.82	6.61
VML050	High N	2	10	0.60	24.95	15.08
VML081	High N	2	10	0.34	51.37	17.67
VML125	High N	2	10	0.55	24.75	13.73
L034	Low N	2	10	2.56	17.73	45.35
VML002	Low N	2	10	2.78	21.54	59.85
VML009	Low N	2	10	2.03	42.54	86.17
VML014	Low N	2	10	2.43	27.04	65.80
VML026	Low N	2	10	2.06	16.79	34.61
VML050	Low N	2	10	2.69	15.82	42.60
VML081	Low N	2	10	2.11	24.14	51.02
VML125	Low N	2	10	2.08	38.02	79.22
L059	High N	2	11	0.42	27.94	11.80
VML010	High N	2	11	0.70	20.37	14.32
VML025	High N	2	11	0.54	26.56	14.29
VML035	High N	2	11	0.65	15.94	10.29
VML045	High N	2	11	0.42	33.86	14.11
VML051	High N	2	11	0.52	38.59	19.88
VML076	High N	2	11	0.44	31.89	14.00
VML188	High N	2	11	0.53	30.92	16.43
L059	Low N	2	11	2.50	26.18	65.39
VML010	Low N	2	11	2.44	15.04	36.68
VML025	Low N	2	11	2.45	40.08	98.30
VML035	Low N	2	11	2.31	28.20	65.06
VML045	Low N	2	11	2.11	36.46	76.77
VML051	Low N	2	11	3.33	28.30	94.20
VML076	Low N	2	11	1.61	26.58	42.82
VML188	Low N	2	11	2.98	29.38	87.51
L052	High N	2	12	0.52	20.11	10.40
VML003	High N	2	12	0.60	15.75	9.43
VML012	High N	2	12	0.54	21.93	11.79
VML015	High N	2	12	0.50	24.13	12.10
VML022	High N	2	12	0.57	45.17	25.91
VML024	High N	2	12	0.46	25.08	11.61
VML032	High N	2	12	0.62	32.88	20.41
VML182	High N	2	12	0.40	24.24	9.59
L052	Low N	2	12	1.72	33.01	56.75
VML003	Low N	2	12	2.44	28.22	68.78
VML012	Low N	2	12	2.13	40.31	85.85
VML015	Low N	2	12	3.06	20.06	61.37
VML022	Low N	2	12	3.15	38.17	120.17
VML024	Low N	2	12	1.45	46.72	67.62
VML032	Low N	2	12	1.72	55.83	96.21
VML182	Low N	2	12	2.82	19.25	54.23
L013	High N	2	13	0.48	19.52	9.37
L061	High N	2	13	0.48	14.73	7.11
L037	High N	2	13	0.46	18.89	8.66
L045	High N	2	13	0.42	24.85	10.39
VML004	High N	2	13	0.48	15.05	7.22
VML016	High N	2	13	0.68	35.83	24.28
VML037	High N	2	13	0.58	23.46	13.63
VML052	High N	2	13	0.47	29.95	14.05
L013	Low N	2	13	2.06	36.01	74.35
L061	Low N	2	13	1.41	25.58	36.02
L037	Low N	2	13	2.35	23.00	53.94
L045	Low N	2	13	1.52	36.76	56.04
VML004	Low N	2	13	1.22	76.38	93.24
VML016	Low N	2	13	2.81	43.28	121.76
VML037	Low N	2	13	1.93	36.11	69.58
VML052	Low N	2	13	2.22	32.70	72.59
L062	High N	2	14	0.49	30.95	15.21
L038	High N	2	14	0.41	40.81	16.55
L054	High N	2	14	0.53	26.78	14.08
VML005	High N	2	14	0.55	30.39	16.62
VML019	High N	2	14	0.57	13.59	7.78
VML023	High N	2	14	0.35	30.00	10.58
VML028	High N	2	14	0.42	28.85	11.99
VML043	High N	2	14	0.69	21.28	14.61
L062	Low N	2	14	1.94	34.70	67.29
L038	Low N	2	14	2.03	49.09	99.56
L054	Low N	2	14	1.67	40.42	67.37
VML005	Low N	2	14	2.07	33.90	70.15
VML019	Low N	2	14	3.33	19.01	63.24
VML023	Low N	2	14	2.16	28.78	62.20
VML028	Low N	2	14	1.57	49.25	77.09
VML043	Low N	2	14	1.56	44.87	70.01
L015	High N	2	15	0.44	27.12	11.95
VML006	High N	2	15	0.53	15.78	8.30
VML017	High N	2	15	0.55	23.79	12.98
VML020	High N	2	15	0.37	44.34	16.26
VML029	High N	2	15	0.49	21.31	10.40
VML033	High N	2	15	0.65	22.37	14.57
VML054	High N	2	15	0.47	29.44	13.89
VML086	High N	2	15	0.32	24.08	7.82
L015	Low N	2	15	1.18	36.83	43.35
VML006	Low N	2	15	1.55	30.70	47.57
VML017	Low N	2	15	3.06	19.45	59.43
VML020	Low N	2	15	2.91	21.93	63.78
VML029	Low N	2	15	1.61	45.51	73.40
VML033	Low N	2	15	2.40	39.21	94.18
VML054	Low N	2	15	2.10	27.22	57.08
VML086	Low N	2	15	2.31	15.91	36.82
L040	High N	2	16	0.42	33.49	13.92
VML007	High N	2	16	0.65	12.00	7.85
VML021	High N	2	16	0.45	32.64	14.71
VML034	High N	2	16	0.43	17.40	7.44
VML036	High N	2	16	0.46	18.49	8.56
VML040	High N	2	16	0.50	29.28	14.68
VML048	High N	2	16	0.53	23.61	12.52
VML084	High N	2	16	0.50	26.52	13.21
L040	Low N	2	16	2.10	30.80	64.84
VML007	Low N	2	16	2.18	22.43	48.96
VML021	Low N	2	16	2.75	27.56	75.74
VML034	Low N	2	16	3.55	14.94	53.07
VML036	Low N	2	16	2.24	26.77	59.93
VML040	Low N	2	16	2.16	33.11	71.36
VML048	Low N	2	16	2.87	19.97	57.27
VML084	Low N	2	16	2.12	30.73	65.13
